# Supplementary material for: Prehospital Management of Postpartum Hemorrhage—A National, Cross-Sectional Study in Norway
Source: Healthcare (Basel). 2024 Sep 21;12(18):1894. doi: 10.3390/healthcare12181894 (PMC11431836; doi:10.3390/healthcare12181894)
Supplement: Supplementary file 1 [file healthcare-12-01894-s001.zip]

Archive with 1 entries (1 files):
- healthcare-3204778-supplementary.pdf
